# Supplementary material for: The effect of patellar taping combined with isometric strength training on pain, muscle strength, and functional performance in patients with patellofemoral pain syndrome: a randomized comparative study
Source: PeerJ. 2025 May 12;13:e19381. doi: 10.7717/peerj.19381 (PMC12080477; doi:10.7717/peerj.19381)
Supplement: Supplemental Information 3 [file peerj-13-19381-s003.csv]

NCT Number	Study Title	Study URL	Study Status	Conditions	Interventions	Sponsor	Collaborators	Study Type
NCT05168332	The Effect of Patellar Taping and Isometric Strength Training on Quadriceps Strength With Patellofemoral Pain Syndrome.	https://clinicaltrials.gov/study/NCT05168332	COMPLETED	Patello Femoral Syndrome	BEHAVIORAL: patellar taping combined with isometric strength training|BEHAVIORAL: sham patellar taping combined with isometric strength training	Majmaah University		INTERVENTIONAL
